# Supplementary material for: Association Mapping and Functional Analysis of Rice Cold Tolerance QTLs at the Bud Burst Stage
Source: Rice (N Y). 2021 Nov 26;14:98. doi: 10.1186/s12284-021-00538-0 (PMC8626552; doi:10.1186/s12284-021-00538-0)
Supplement: Supplementary file 1 — Survival rate of 339 RPD II cultivars at the bud burst stage after cold treatment. [file 12284_2021_538_MOESM1_ESM.xlsx]

## Sheet: Sheet1
			Table S1. Survival rate of 339 RPD II cultivars at the bud burst stage after cold treatment
Accession #	sub-population	survival rate
29	ARO	0
46	AusB	0
50	Japx	0
84	AusB	0
414	AusB	0
422	ARO	0
427	InIP	0
432	ARO	0
433	AusB	0
437	ARO	0
441	INP	0
450	AusB	0
453	InIP	0
458	AusB	0
462	InIP	0
468	AusB	0
473	AusB	0
483	INP	0
523	AusB	0
525	InIP	0
546	AusB	0
549	InIP	0
569	ARO	0
577	INP	0
589	InIP	0
592	AusB	0
593	AusB	0
606	InIP	0
607	AusB	0
608	Indi	0
620	InIP	0
640	AusB	0
656	IND	0
663	INP	0
677	ARO	0
682	AusB	0
692	Indi	0
704	Indi	0
708	ARO	0
713	Trop	0
725	AusB	0
777	Admx	0
801	Temp	0
847	Japx	0
870	ARO	0
885	Trop	0
902	AusB	0
941	Indi	0
963	TMP	0
988	TRP	0
1091	Temp	0
1100	Japx	0
1102	ARO	0
1113	IND	0
1128	Indi	0
1134	IND	0
1138	ARO	0
1141	Indi	0
1144	ARO	0
1165	IND	0
1166	Trop	0
1170	Indi	0
1190	Trop	0
1192	Trop	0
1196	Admx	0
1234	Indx	0
1286	Trop	0
1292	Trop	0
1294	InIP	0
1295	Trop	0
1298	Indi	0
1365	InIP	0
1371	INP	0
1394	IND	0
1419	Trop	0
1431	Indi	0
1003	Trop	0.025
562	InIP	0.0384615
521	Indi	0.05
652	ARO	0.05
794	TRP	0.05
795	TRP	0.05
500	AusB	0.0555556
933	IND	0.0625
896	AusB	0.0714286
575	ARO	0.0714286
448	ARO	0.075
680	INP	0.0769231
1284	Trop	0.0769231
611	Indi	0.0833333
39	Japx	0.1
66	Indi	0.1
826	Arom	0.1
907	IND	0.1
1104	Japx	0.1
1310	Temp	0.1
1364	INP	0.111111
440	AusB	0.125
517	Indi	0.125
551	AusB	0.125
609	IxIP	0.125
1020	ARO	0.125
1201	ARO	0.125
822	Trop	0.133333
1056	TRP	0.133333
532	InIP	0.142857
633	InIP	0.142857
683	InIP	0.142857
1266	Trop	0.142857
463	Indi	0.15
605	ARO	0.157197
530	INP	0.166667
419	ARO	0.166667
1052	Indi	0.166667
1281	Trop	0.166667
686	InIP	0.172414
591	AusB	0.176471
1283	Trop	0.176923
502	AusB	0.177778
434	ARO	0.2
436	AusB	0.2
673	ABIP	0.2
1262	Trop	0.2
543	AusB	0.222222
595	InIP	0.222222
844	AusB	0.222222
6	AusB	0.228448
19	InIP	0.230769
492	ARO	0.238095
700	InIP	0.238095
596	AusB	0.241267
454	InIP	0.25
545	ARO	0.25
565	Indi	0.25
657	ARO	0.25
730	Japx	0.25
1261	Trop	0.25
1273	InIP	0.25
1275	Trop	0.25
1370	InIP	0.25
1387	Indi	0.25
1039	ARO	0.261111
594	AusB	0.283333
32	Admx	0.285714
515	AusB	0.285714
664	AusB	0.285714
482	ARO	0.3
651	AusB	0.3
701	AusB	0.3
897	Japx	0.3
1044	Trop	0.3
1111	InIP	0.3
1361	InIP	0.303846
1001	IND	0.304762
33	ARO	0.316667
79	TRP	0.333333
544	ARO	0.333333
689	InIP	0.333333
697	ARO	0.333333
888	Trop	0.333333
946	Arom	0.333333
1114	TRP	0.333333
1353	Trop	0.333333
1010	Trop	0.346154
490	ARO	0.35
1006	Japx	0.35
1140	TMP	0.35
522	InIP	0.357143
829	Temp	0.363636
1120	Trop	0.364286
452	AusB	0.375
717	AusB	0.375
1288	Trop	0.375
883	Trop	0.3875
740	AusB	0.390909
660	ARO	0.4
762	TMP	0.4
859	Trop	0.4
918	Trop	0.4
1255	Trop	0.4
1301	Japx	0.4
1334	Japx	0.4
548	AusB	0.408
922	Temp	0.416667
469	AusB	0.418182
1272	InIP	0.421429
813	Trop	0.425
931	Indi	0.431818
761	Trop	0.4375
944	Trop	0.44186
916	Trop	0.45
1148	IND	0.45
1323	Trop	0.45
630	AusB	0.45098
893	Trop	0.452778
461	Indi	0.461538
806	Temp	0.461538
1279	Indi	0.461538
1031	IND	0.471429
910	Indi	0.481818
59	ARO	0.5
85	ARO	0.5
417	ARO	0.5
507	AusB	0.5
563	ARO	0.5
648	ARO	0.5
699	ARO	0.5
846	Temp	0.5
851	AusB	0.5
1017	TMP	0.5
1314	TrIP	0.5
1350	InIP	0.5
1360	TRP	0.514286
1373	INP	0.527778
7	AusB	0.529412
687	InIP	0.529412
628	InIP	0.53125
1362	InIP	0.533333
861	Trop	0.536111
821	Trop	0.5625
1169	Japx	0.5625
1015	AusB	0.571429
1025	Temp	0.571429
418	ARO	0.6
645	AusB	0.6
647	ARO	0.6
649	AusB	0.6
770	ARO	0.6
905	Trop	0.6
919	Trop	0.6
929	Trop	0.6
1307	Trop	0.6
1354	InIP	0.607143
455	AusB	0.625
753	ARO	0.625
837	TRP	0.625
459	ARO	0.636364
823	Temp	0.636364
28	ARO	0.642857
1037	Temp	0.65
1280	InIP	0.651786
1047	Indi	0.666667
1291	InIP	0.666667
1399	Indi	0.666667
509	ARO	0.692308
537	ARO	0.692308
566	InIP	0.692308
1108	AusB	0.697727
91	INP	0.7
702	Trop	0.7
798	Trop	0.7
1043	Trop	0.7
616	Indi	0.707692
82	Trop	0.714286
1069	Temp	0.714286
1267	Trop	0.714286
613	AusB	0.725
481	ARO	0.733333
731	Trop	0.733333
457	AusB	0.73913
416	AusB	0.75
854	Temp	0.75
932	Trop	0.75
973	Trop	0.75
1302	Trop	0.75
718	ARO	0.769231
60	INP	0.777778
451	ARO	0.777778
1060	Japx	0.777778
1153	TRP	0.783333
876	Temp	0.791667
78	TRP	0.8
513	ARO	0.8
667	InIP	0.8
690	InIP	0.8
764	Indi	0.8
812	Japx	0.8
937	TRP	0.8
967	Indx	0.8
1026	IND	0.8
1054	Japx	0.8
1137	IND	0.8
1159	AxIP	0.8
1341	Indi	0.8
1374	Trop	0.8
1411	Admx	0.8
87	AusB	0.80625
506	ARO	0.80625
488	AusB	0.813889
23	ARO	0.818182
476	Indi	0.818182
503	ARO	0.833333
953	Trop	0.833333
1158	IND	0.833333
1332	IxIP	0.833333
597	ARO	0.857143
807	Japx	0.866667
51	Trop	0.869565
489	AusB	0.888889
447	AusB	0.9
464	IND	0.9
688	InIP	0.9
745	InIP	0.9
752	AusB	0.9
767	Indi	0.9
820	Trop	0.9
832	Admx	0.9
900	AusB	0.9
923	Temp	0.9
1058	TRP	0.9
1061	TMP	0.9
1156	IND	0.9
1268	InIP	0.9
1276	TRP	0.9
1321	Trop	0.9
1342	InIP	0.9
1392	Admx	0.9
674	InIP	0.909091
555	AusB	0.92105
583	AusB	0.928571
24	AusB	0.931034
1068	Temp	0.933333
751	ARO	0.95
443	AusB	1
527	InIP	1
560	ARO	1
584	ARO	1
659	AusB	1
684	InIP	1
726	AusB	1
810	Trop	1
880	Trop	1
981	Trop	1
1109	ARO	1
1125	AusB	1
1135	IND	1
1320	Temp	1
1325	Trop	1
1329	Trop	1
