# Supplementary material for: Association Mapping and Functional Analysis of Rice Cold Tolerance QTLs at the Bud Burst Stage
Source: Rice (N Y). 2021 Nov 26;14:98. doi: 10.1186/s12284-021-00538-0 (PMC8626552; doi:10.1186/s12284-021-00538-0)
Supplement: Supplementary file 3 — List of SNPs significantly associated with CTB. [file 12284_2021_538_MOESM3_ESM.xlsx]

## Sheet: Sheet1
Table S3. List of SNPs significantly associated with CTB
SNP	Chrom	position	effect	p-value	-LOG10(p-value)
SNP-1.2631862.	1	2632863	-0.128968	1.15e-05	4.9393
SNP-1.26974139.	1	26975184	0.117538	7.03e-06	5.15304
SNP-1.27003901.	1	27004946	0.108503	4.33e-06	5.36351
SNP-1.27011999.	1	27013044	-0.0933498	4.23e-05	4.37366
SNP-2.4027590.	2	4027594	0.0802258	5.82e-06	5.23508
SNP-2.6547008.	2	6547009	-0.102345	2.04e-05	4.69037
SNP-2.8486005.	2	8486007	-0.0879845	1.72e-05	4.76447
SNP-3.25725363.	3	25727346	-0.140179	2.03e-06	5.6925
SNP-3.33081535.	3	33088666	0.174943	3.03e-05	4.51856
SNP-4.17094445.	4	17266405	0.149753	3.01e-05	4.52143
SNP-4.28874236.	4	29059378	0.206081	3.65e-05	4.43771
SNP-6.20546810.	6	20547808	0.144464	1.36e-05	4.86646
SNP-10.18814664.	10	18886109	0.132811	3.11e-05	4.50724
SNP-10.21680692.	10	21752217	-0.286559	3.65e-05	4.43771
SNP-11.18780303.	11	19246616	-0.102098	2.86e-05	4.54363
SNP-11.25566116.	11	26037703	0.125005	3.56e-05	4.44855
SNP-12.10751025.	12	10753662	-0.0913791	4.74e-05	4.32422
