# Supplementary material for: Association Mapping and Functional Analysis of Rice Cold Tolerance QTLs at the Bud Burst Stage
Source: Rice (N Y). 2021 Nov 26;14:98. doi: 10.1186/s12284-021-00538-0 (PMC8626552; doi:10.1186/s12284-021-00538-0)
Supplement: Supplementary file 4 — List of four QTLs related to CTB. [file 12284_2021_538_MOESM4_ESM.xls]

## Sheet: 4 QTLs
Table S4. List of four QTLs related to CTB
QTL	chrom	Significant associated SNP	-Log10(p-value)	Contribution	Overlap known QTL/gene	pos	Candidate genes	Candidate genes' annotion
qCTB-1-1	1	SNP-1.26898030.	4.2	0.1175	Osa-miR319a	26878752	LOC_Os01g46926.1	ubiquitin-conjugating enzyme, putative, expressed
	1	SNP-1.26974139.	5.15			26899075	LOC_Os01g46932.1	vacuolar protein-sorting-associated protein 25, putative, expressed
						26975184	LOC_Os01g46940.1	sphingolipid C4-hydroxylase SUR2, putative, expressed
							LOC_Os01g46950.1	aldose 1-epimerase, putative, expressed
							LOC_Os01g46970.1	transcription factor, putative, expressed
							LOC_Os01g46980.1	vacuolar ATP synthase subunit E, putative, expressed
							LOC_Os01g46984.1	expressed protein
							LOC_Os01g46990.1	expressed protein
							LOC_Os01g47040.1	C2 domain containing protein, putative, expressed
							LOC_Os01g47050.1	OsFBK1 - F-box domain and kelch repeat containing protein, expressed
							LOC_Os01g47070.1	glycosyl hydrolase, putative, expressed
							LOC_Os01g47080.1	pyruvate kinase, putative, expressed
							LOC_Os01g47100.1	3-5 exonuclease domain-containing protein, putative, expressed
							LOC_Os01g47110.1	expressed protein
							LOC_Os01g47130.1	expressed protein
							LOC_Os01g47180.1	3-5 exonuclease domain-containing protein, putative, expressed
							LOC_Os01g47190.1	phosphoglycerate mutase, putative, expressed
qCTB-1-2	1	SNP-1.27003901.	5.36351	0.1203		27004946	LOC_Os01g47210.1	hypothetical protein
	1	SNP-1.27011999.	4.37366			27013044	LOC_Os01g47250.1	retrotransposon protein, putative, unclassified, expressed
							LOC_Os01g47256.1	exosome complex exonuclease RRP40, putative, expressed
							LOC_Os01g47270.1	DUF1645 domain containing protein, putative, expressed
							LOC_Os01g47280.1	expressed protein
							LOC_Os01g47290.1	expressed protein
							LOC_Os01g47310.1	hypothetical protein
							LOC_Os01g47330.1	ribosomal protein L7/L12 C-terminal domain containing protein, expressed
							LOC_Os01g47340.1	iron-sulfur cluster assembly enzyme ISCU, mitochondrial precursor, putative, expressed
							LOC_Os01g47350.1	enoyl-CoA hydratase/isomerase family protein, putative, expressed
							LOC_Os01g47360.1	GATA zinc finger domain containing protein, expressed
							LOC_Os01g47370.1	MYB family transcription factor, putative, expressed
							LOC_Os01g47380.1	expressed protein
							LOC_Os01g47400.1	OsMan01 - Endo-Beta-Mannanase, expressed
							LOC_Os01g47410.1	aspartic proteinase oryzasin-1 precursor, putative, expressed
							LOC_Os01g47420.1	pterin-4-alpha-carbinolamine dehydratase, putative, expressed
							LOC_Os01g47430.1	protein of unknown function DUF1296 domain containing protein, expressed
							LOC_Os01g47440.1	expressed protein
							LOC_Os01g47450.1	OsCttP1 - Putative C-terminal processing peptidase homologue, expressed
							LOC_Os01g47460.1	expressed protein
							LOC_Os01g47470.1	serine/threonine-protein kinase, putative, expressed
							LOC_Os01g47480.1	expressed protein
							LOC_Os01g47490.1	Lg106, putative, expressed
							LOC_Os01g47500.1	expressed protein
							LOC_Os01g47520.1	hypothetical protein
							LOC_Os01g47530.1	CGMC_MAPKCMGC_2.6 - CGMC includes CDA, MAPK, GSK3, and CLKC kinases, expressed
							LOC_Os01g47540.1	NLI interacting factor-like phosphatase, putative, expressed
							LOC_Os01g47550.1	kinase, pfkB family, putative, expressed
							LOC_Os01g47560.1	WRKY16, expressed
							LOC_Os01g47570.1	expressed protein
							LOC_Os01g47580.1	lipid phosphatase protein, putative, expressed
							LOC_Os01g47600.1	HMG1/2, putative, expressed
							LOC_Os01g47610.1	lipase class 3 family protein, putative, expressed
							LOC_Os01g47620.1	expressed protein
							LOC_Os01g47630.1	expressed protein
							LOC_Os01g47635.1	expressed protein
							LOC_Os01g47650.1	vacuolar protein sorting-associated protein 16, putative, expressed
							LOC_Os01g47660.1	60S ribosomal protein L18a, putative, expressed
							LOC_Os01g47670.1	expressed protein
							LOC_Os01g47680.1	60S ribosomal protein L18a-1, putative, expressed
							LOC_Os01g47690.1	metallo-beta-lactamase family protein, putative, expressed
							LOC_Os01g47700.1	expressed protein
							LOC_Os01g47710.1	homeobox domain containing protein, expressed
							LOC_Os01g47720.1	expressed protein
							LOC_Os01g47730.1	ras-related protein, putative, expressed
qCTB-2-1	2	SNP-2.4026215.	4.27984	0.0906		4026219	LOC_Os02g07550.1	DEFL1 - Defensin and Defensin-like DEFL family, expressed
	2	SNP-2.4027590.	5.23508			4027594	LOC_Os02g07575.1	expressed protein
							LOC_Os02g07580.1	expressed protein
							LOC_Os02g07600.1	DEF3 - Defensin and Defensin-like DEFL family, expressed
							LOC_Os02g07624.1	gamma-thionin family domain containing protein, expressed
							LOC_Os02g07628.1	gamma-thionin family domain containing protein, expressed
							LOC_Os02g07630.1	copper-transporting ATPase, putative, expressed
							LOC_Os02g07640.1	expressed protein
							LOC_Os02g07650.1	zinc-binding protein, putative, expressed
							LOC_Os02g07654.1	expressed protein
							LOC_Os02g07670.1	URED, putative, expressed
							LOC_Os02g07680.1	cytochrome P450, putative, expressed
							LOC_Os02g07690.1	VQ domain containing protein, putative, expressed
							LOC_Os02g07700.1	expressed protein
							LOC_Os02g07709.1	expressed protein
							LOC_Os02g07730.1	haloacid dehalogenase-like hydrolase domain-containing protein 3, putative, expressed
							LOC_Os02g07740.1	RNA binding protein, putative, expressed
							LOC_Os02g07750.1	cell cycle control protein, putative, expressed
							LOC_Os02g07760.1	aldehyde dehydrogenase, putative, expressed
							LOC_Os02g07770.1	Myb transcription factor, putative, expressed
							LOC_Os02g07780.1	OsSPL4 - SBP-box gene family member, expressed
							LOC_Os02g07790.1	serine/threonine-protein kinase HT1, putative, expressed
							LOC_Os02g07800.1	transcription factor, putative, expressed
							LOC_Os02g07810.1	inactive receptor kinase At2g26730 precursor, putative, expressed
							LOC_Os02g07820.1	DUF581 domain containing protein, expressed
							LOC_Os02g07830.1	OsHKT1;3 - Na+ transporter, expressed
							LOC_Os02g07840.1	bZIP transcription factor domain containing protein, expressed
							LOC_Os02g07850.1	DUF630/DUF632 domains containing protein, putative, expressed
							LOC_Os02g07860.1	conserved hypothetical protein
							LOC_Os02g07870.1	ATP synthase, putative, expressed
							LOC_Os02g07880.1	DNA binding protein, putative, expressed
							LOC_Os02g07900.1	ANTH/ENTH domain containing protein, putative, expressed
							LOC_Os02g07910.1	fiber protein Fb15, putative, expressed
							LOC_Os02g07920.1	expressed protein
							LOC_Os02g07930.1	B-box zinc finger family protein, putative, expressed
qCTB-3-1	3	SNP-3.25310138.	3.91326	0.14		25312058	LOC_Os03g44870.1	expressed protein
	3	SNP-3.25725363.	5.6925			25727346	LOC_Os03g44880.1	Cupin domain containing protein, expressed
							LOC_Os03g44890.1	anthranilate phosphoribosyltransferase, putative, expressed
							LOC_Os03g44900.1	CCR4-NOT transcription factor, putative, expressed
							LOC_Os03g44910.1	EBNA-1, putative, expressed
							LOC_Os03g44920.1	OsFBX98 - F-box domain containing protein, expressed
							LOC_Os03g44944.1	CCR4-NOT transcription factor, putative, expressed
							LOC_Os03g44950.1	LTPL91 - Protease inhibitor/seed storage/LTP family protein precursor, expressed
							LOC_Os03g44970.1	hypothetical protein
							LOC_Os03g44974.1	expressed protein
							LOC_Os03g44980.1	OsFBX99 - F-box domain containing protein, expressed
							LOC_Os03g44990.1	hypothetical protein
							LOC_Os03g45010.1	expressed protein
							LOC_Os03g45120.1	ribosome inactivating protein, putative, expressed
							LOC_Os03g45130.1	hypothetical protein
							LOC_Os03g45150.1	LTPL93 - Protease inhibitor/seed storage/LTP family protein precursor, expressed
							LOC_Os03g45160.1	hypothetical protein
							LOC_Os03g45170.1	amino acid permease, putative, expressed
							LOC_Os03g45180.1	expressed protein
							LOC_Os03g45194.1	oxidoreductase, short chain dehydrogenase/reductase family domain containing protein, expressed
							LOC_Os03g45210.1	2-aminoethanethiol dioxygenase, putative, expressed
							LOC_Os03g45220.1	expressed protein
							LOC_Os03g45230.1	expressed protein
							LOC_Os03g45250.1	2-aminoethanethiol dioxygenase, putative, expressed
							LOC_Os03g45260.1	vesicle transport v-SNARE protein, putative, expressed
							LOC_Os03g45280.1	dehydrin, putative, expressed
							LOC_Os03g45300.1	transposon protein, putative, unclassified, expressed
							LOC_Os03g45310.1	hypothetical protein
							LOC_Os03g45320.1	dehydrogenase, putative, expressed
							LOC_Os03g45344.1	expressed protein
							LOC_Os03g45350.1	expressed protein
							LOC_Os03g45370.1	sodium/calcium exchanger protein, putative, expressed
							LOC_Os03g45390.1	glucan endo-1,3-beta-glucosidase precursor, putative, expressed
							LOC_Os03g45410.1	TATA-binding protein, putative, expressed
							LOC_Os03g45430.1	expressed protein
							LOC_Os03g45440.1	expressed protein
							LOC_Os03g45450.1	WRKY60, expressed
							LOC_Os03g45480.1	expressed protein
							LOC_Os03g45528.1	expressed protein
