# Supplementary material for: Association Mapping and Functional Analysis of Rice Cold Tolerance QTLs at the Bud Burst Stage
Source: Rice (N Y). 2021 Nov 26;14:98. doi: 10.1186/s12284-021-00538-0 (PMC8626552; doi:10.1186/s12284-021-00538-0)
Supplement: Supplementary file 5 — Association of the qCTB1-2-associated significant SNPs in 10 cold tolerant and 10 sensitive rice cultivars. [file 12284_2021_538_MOESM5_ESM.xlsx]

## Sheet: Sheet3
Table S5 Association of the qCTB1-2-associated significant SNPs in 10 cold tolerant and 10 sensitive rice accessions
Significant associated SNP		SNP-1.27003901.	SNP-1.27011999.
-LOG10(p-value)		5.36351	4.37366
Accession		G/A	T/C
SNP genotype of 10 tolerant rice accessions	87	G	C
	447	G	C
	503	N	T
	821	A	T
	880	A	T
	916	G	C
	929	A	T
	1153	A	T
	1276	R	N
	1360	N	T
SNP genotype of 10 sensitive rice accessions	62	G	C
	85	N	T
	414	G	C
	500	G	C
	525	G	C
	593	G	C
	628	G	C
	677	G	C
	1361	G	C
	1373	G	C
